# Supplementary material for: Happiness and physical activity levels of first year medical students studying in Cyprus: a cross-sectional survey
Source: BMC Med Educ. 2019 Dec 30;19:475. doi: 10.1186/s12909-019-1790-9 (PMC6937866; doi:10.1186/s12909-019-1790-9)
Supplement: Supplementary file 1 — Additional file 1: Table S1. SDHS score and amounts of physical activity by gender and happiness. [file 12909_2019_1790_MOESM1_ESM.xlsx]

## Sheet: Sheet1
			SDHS Score			Amount of Physical Activity (MET-minutes/week)
	Participant					Vigorous Intensity			Moderate Intensity			Walking Intensity			Total Intensity
			Median	Minimum - Maximum	Mean ± SD	Median	Minimum - Maximum	Mean ± SD	Median	Minimum - Maximum	Mean ± SD	Median	Minimum - Maximum	Mean ± SD	Median	Minimum - Maximum	Mean ± SD
	Female	Happy	15.5	10 –	14.8 ±	1200	0 –	1142.7 ±	240	0 –	538.0 ±	536.25	0 –	719.1 ±	2409.75	165 –	2402.5 ±
		(N = 30)		18	2.23		2880	999.29		4320	860.38		4158	865.94		5973	1413.07
		Depressed	9	8 –	8.6 ±	0	0 –	160.0 ±	0	0 –	312.0 ±	693	0 –	693.0 ±	693	0 –	1165.0 ±
		(N = 5)		9	0.55		800	357.77		840	429.32		1386	693		3026	1349.63
		All Females (N = 35)	15	8 –	13.9 ±	960	0 –	1002.3 ±	240	0 –	505.7 ±	577.5	0 –	715.4 ±	2106	0 –	2225.7 ±
				18	3.02		2880	994.24		4320	812.11		4158	834.37		5973	1452.73
	Male	Happy	14	10 –	14.4 ±	1920	0 –	1966.5 ±	240	0 –	532.4 ±	462	0 –	707.3 ±	2826	495 –	3206.2 ±
		(N = 37)		18	1.85		6720	1703		3360	725.59		2772	692.26		10212	2061.57
		Depressed	8	5 –	7.1 ±	960	0 –	1200.0 ±	300	0 –	668.6 ±	1155	33 –	1301 ±	2895	33 –	3169.7 ±
		(N = 7)		9	1.77		3840	1292.44		2880	1025.53		4158	1475.66		8106	2758
		All Males	14	5 –	13.3 ±	1440	0 –	1844.5 ±	240	0 –	554.1 ±	462	0 –	801.7 ±	2853	33 –	3200.4 ±
		(N = 44)		18	3.25		6720	1655.78		3360	768.15		4158	867.95		10212	2149.37
	Total	Happy	15	10 –	14.6 ±	1440	0 –	1597.6 ±	240	0 –	534.9 ±	462	0 –	712.6 ±	2655	165 –	2849.3 ±
		(N = 67)		18	2.02		6720	1480.23		4320	782.59		4158	768.71		10212	1832.41
		Depressed	8	5 –	7.7 ±	400	0 –	766.7 ±	210	0 –	520.0 ±	924	0 –	1047.7 ±	1812	0 –	2334.4 ±
		(N = 12)		9	1.54		3840	1115.55		2880	821.22		4158	1208.5		8106	2424.25
		All	14	5 –	13.6 ±	1200	0 –	1471.4 ±	240	0 –	532.7 ±	495	0 –	763.5 ±	2586	0 –	2768.6 ±
		(N = 79)		18	3.15		6720	1455.88		4320	783.17		4158	848.89		10212	1924.62
